# Supplementary material for: Global analysis of cytosine and adenine DNA modifications across the tree of life
Source: eLife. 2022 Jul 28;11:e81002. doi: 10.7554/eLife.81002 (PMC9333990; doi:10.7554/eLife.81002)
Supplement: Supplementary file 1. — The values are presented as % modification: %5mdC as (5mdC/dG)*100, %5hmdC as (5hmdC/dG)*100 and %N6mdA as (N6mdA/T)*100.* Percentages are NOT normalized to genome size. [file elife-81002-supp1.xlsx]

## Sheet: Tabelle1
	Species	Details	% Modification (NOT normalized to genome size)			Kingdom	Phylum
			5mdC	5hmdC	N6mdA
1	Acinetobacter baumannii		0.33	0	0.02	Monera	Proteobacteria
2	Acinetobacter calcoaceticus		0.01	0	0.37	Monera	Proteobacteria
3	Acinetobacter calcoaceticus		0.01	0	0.11	Monera	Proteobacteria
4	Actinobacillus seminis		1.88	0	0.81	Monera	Proteobacteria
5	Aeromonas hydrophila		0.63	0	2.01	Monera	Proteobacteria
6	Afipia broomeae		0.05	0	0.67	Monera	Proteobacteria
7	Allium cepa	whole seedling	37.12	0.09	0.01	Plantae	Tracheophyta
8	Allium schoenoprasum	whole seedling	25.67	0	0.04	Plantae	Tracheophyta
9	Andropogon gerardi	whole seedling	37.51	0	0	Plantae	Tracheophyta
10	Artemisia dracunculus	whole seedling	23.22	0	0	Plantae	Tracheophyta
11	Avibacterium gallinarum		2.38	0	0.93	Monera	Proteobacteria
12	Avibacterium volantium		0.01	0	0.9	Monera	Proteobacteria
13	Bacillus circulans		0.01	0	0.35	Monera	Firmicutes
14	Bacteroides caccae		0.88	0	0.48	Monera	Bacteriodetes
15	Bacteroides vulgatus	DSM 1447	0.03	0	0.15	Monera	Bacteriodetes
16	Bifidobacterium adolescentis		4.13	0	0	Monera	Actinobacteria
17	Bifidobacterium breve		0.37	0	1.45	Monera	Actinobacteria
18	Bifidobacterium dentium		0.68	0	0	Monera	Actinobacteria
19	Bifidobacterium longum	subsp. infantis	0.6	0	0.1	Monera	Actinobacteria
20	Blautia producta		3.09	0	0	Monera	Firmicutes
21	Bordetella bronchiseptica		0.38	0	0	Monera	Proteobacteria
22	Brevibacterium iodinum		0.07	0	0.41	Monera	Actinobacteria
23	Caldilinea aerophila	DSM 14535	0.34	0	1.88	Monera	Chloroflexi
24	Campylobacter fetus	subsp. fetus	0.02	0	1.13	Monera	Proteobacteria
25	Campylobacter sputorum	biovar sputorum	0.01	0	1.51	Monera	Proteobacteria
26	Candida tropicalis		0.02	0	0	Fungi	Ascomycota
27	Capsicum annuum	whole seedling	29.57	0	0.02	Plantae	Tracheophyta
28	Cellulomonas biazotea		0	0	0.22	Monera	Actinobacteria
29	Cepaea hortensis	Gland	0.05	0	0	Animalia	Mollusca
30	Cepaea hortensis	Muscle	0.84	0.32	0.01	Animalia	Mollusca
31	Citrobacter koseri		1.47	0	1.34	Monera	Proteobacteria
32	Citrobacter koseri		0.01	0	0.06	Monera	Proteobacteria
33	Clostridium beijerinckii	DSM 791	2.97	0	0.18	Monera	Firmicutes
34	Cucurbita maxima	whole seedling	11.32	0	0.03	Plantae	Tracheophyta
35	Cucurbita pepo	whole seedling	16.61	0	0.01	Plantae	Tracheophyta
36	Cupressus torulosa	whole seedling	22.22	0	0.01	Plantae	Tracheophyta
37	Danio rerio	whole body	10.57	0.25	0	Animalia	Chordata
38	Debaryomyces hansenii		0.02	0	0	Fungi	Ascomycota
39	Denitrovibrio acetiphilus	DSM 12809	0.01	0	0.13	Monera	Deferribacteres
40	Diplotaxis tenuifolia	whole seedling	21.26	0	0.05	Plantae	Tracheophyta
41	Drosophila melanogaster	Male/Bleached Nonsterile	0	0	0.02	Animalia	Arthropoda
42	Drosophila melanogaster	Male/Bleached Sterile	0	0	0.03	Animalia	Arthropoda
43	Drosophila melanogaster	Male/Unbleached Nonsterile	0	0.09	0.06	Animalia	Arthropoda
44	Drosophila melanogaster	Male/Unbleached Sterile	0	0	0.04	Animalia	Arthropoda
45	Elizabethkingia anophelis		0.29	0	0.2	Monera	Bacteriodetes
46	Escherichia coli		1.7	0	1	Monera	Proteobacteria
47	Escherichia coli		1.65	0	1.07	Monera	Proteobacteria
48	Faecalicoccus pleomorphus		4.46	0	0	Monera	Firmicutes
49	Ferrimonas balearica	DSM 9799	0	0	1.29	Monera	Proteobacteria
50	Gallibacterium anatis		0.91	0	1.29	Monera	Proteobacteria
51	Garra barreimiae	Surface muscle	5.76	1.09	0	Animalia	Chordata
52	Garra barreimiae	Surface CNS	6.44	8.83	0	Animalia	Chordata
53	Garra barreimiae	Cave CNS	6.01	8.29	0	Animalia	Chordata
54	Garra barreimiae	Cave muscle	5.81	1	0	Animalia	Chordata
55	Geotrichum candidum		0.27	0	0	Fungi	Ascomycota
56	Haemophilus aegyptius		0.45	0	0.93	Monera	Proteobacteria
57	Haemophilus haemoglobinophilus		0.67	0	0.98	Monera	Proteobacteria
58	Haemophilus parasuis		0.01	0	0.95	Monera	Proteobacteria
59	Halobacterium salinarum	DSM 670	0.03	0.01	0.1	Monera	Euryarchaeota
60	Hanseniaspora osmophila		0.04	0	0	Fungi	Ascomycota
61	Helianthus annuus	Leaf	35.22	0	0	Plantae	Tracheophyta
62	Homo sapiens	Leukemic monocyte cancer cells	3.08	0	0	Animalia	Chordata
63	Homo sapiens	Burkitt's lymphoma cancer cells	3.14	0	0	Animalia	Chordata
64	Homo sapiens	Cervical cancer cells	1.14	0	0	Animalia	Chordata
65	Homo sapiens	Colon adenocarcinoma cancer cells	1.56	0	0	Animalia	Chordata
66	Homo sapiens	Colon cancer cells	1.51	0	0	Animalia	Chordata
67	Homo sapiens	Embryo kidney cells	1.45	0	0	Animalia	Chordata
68	Homo sapiens	Hepatocyte carcinoma cancer cells	1.49	0	0	Animalia	Chordata
69	Homo sapiens	Lymphoblast	5.38	0	0.01	Animalia	Chordata
70	Homo sapiens	Osteosarcoma cancer cells	2.43	0	0	Animalia	Chordata
71	Homo sapiens	T cells	4.92	0	0	Animalia	Chordata
72	Homo sapiens	T cell leukemia cancer cells	2.95	0	0	Animalia	Chordata
73	Homo sapiens	Breast cancer cells	1.36	0.01	0	Animalia	Chordata
74	Homo sapiens	B cell lymphoma cancer	4.66	0	0.01	Animalia	Chordata
75	Janthinobacterium lividum		0.01	0	0.11	Monera	Proteobacteria
76	Janthinobacterium lividum		1.46	0	0.08	Monera	Proteobacteria
77	Kingella kingae		0.01	0	0.82	Monera	Proteobacteria
78	Kluyveromyces marxianus		0.02	0	0	Fungi	Ascomycota
79	Lachancea thermotolerans		0.02	0	0	Fungi	Ascomycota
80	Lactobacillus brevis		1.21	0	0	Monera	Firmicutes
81	Lactobacillus plantarum	subsp. plantarum	0.02	0	0	Monera	Firmicutes
82	Laurus nobilis	Leaf	25.74	0.47	0	Plantae	Tracheophyta
83	Legionella fairfieldensis		0.01	0	0.55	Monera	Proteobacteria
84	Legionella nautarum		0.01	0	0.59	Monera	Proteobacteria
85	Legionella pneumophila	subsp. pascullei	0.01	0	0.55	Monera	Proteobacteria
86	Legionella santicrucis		0.01	0	0.61	Monera	Proteobacteria
87	Lepidium sativum	whole seedling	10.53	1.67	0	Plantae	Tracheophyta
88	Leuconostoc mesenteroides		0.01	0	0.06	Monera	Firmicutes
89	Listeria innocua		0.07	0	0.03	Monera	Firmicutes
90	Listeria ivanovii	subsp. ivanovii	0.01	0	0	Monera	Firmicutes
91	Lysinibacillus sphaericus		1.75	0	0	Monera	Firmicutes
92	Marmoricola scoriae	DSM 22127	0.16	0	0.51	Monera	Actinobacteria
93	Marmota marmota	Kidney	5.08	0.32	0	Animalia	Chordata
94	Marmota marmota	Liver	2.86	0.38	0	Animalia	Chordata
95	Marmota marmota	Spleen	4.89	0.08	0	Animalia	Chordata
96	Mesocricetus auratus	not available	1.44	0	0	Animalia	Chordata
97	Mimosa pudica	Leaf	10.15	0	0	Plantae	Tracheophyta
98	Mobiluncus curtisii		0.65	0	2.95	Monera	Actinobacteria
99	Monodelphis domestica	Female liver	1.81	1.36	0	Animalia	Chordata
100	Monodelphis domestica	Male CNS	2.24	0.42	0	Animalia	Chordata
101	Monodelphis domestica	Male kidney	2	0.41	0	Animalia	Chordata
102	Monodelphis domestica	Male liver	1.87	1.52	0	Animalia	Chordata
103	Monodelphis domestica	Female kidney	1.84	0.79	0	Animalia	Chordata
104	Monodelphis domestica	Female CNS	2.11	1.05	0	Animalia	Chordata
105	Moorella thermoacetica	DSM 521	0.32	0	2.83	Monera	Firmicutes
106	Moraxella catarrhalis		0.78	0.01	0.09	Monera	Proteobacteria
107	Mus musculus	FVB/N lung	4.73	0.48	0	Animalia	Chordata
108	Mus musculus	FVB/N liver	4.88	0.55	0	Animalia	Chordata
109	Mus musculus	Hsd/Ola/MF1 lung	4.68	0.57	0	Animalia	Chordata
110	Mus musculus	Hsd/Ola/MF1 brain	5.4	3.36	0	Animalia	Chordata
111	Mus musculus	Hsd/Ola/MF1 heart	4.32	0.59	0	Animalia	Chordata
112	Mus musculus	Hsd/Ola/MF1 liver	4.79	0.55	0	Animalia	Chordata
113	Mus musculus	FVB/N heart	3.85	0.56	0	Animalia	Chordata
114	Mus musculus	Hsd/Ola/MF1 spleen	5.06	0.04	0	Animalia	Chordata
115	Mus musculus	FVB/N spleen	4.85	0.06	0	Animalia	Chordata
116	Mus musculus	FVB/N brain	5.33	3.23	0	Animalia	Chordata
117	Mus musculus	BALB/cAnN lung	4.49	0.49	0	Animalia	Chordata
118	Mus musculus	F1/CBAxB6 lung	4.8	0.42	0	Animalia	Chordata
119	Mus musculus	BALB/cAnN liver	5.03	0.43	0	Animalia	Chordata
120	Mus musculus	BALB/cAnN heart	3.98	1.61	0	Animalia	Chordata
121	Mus musculus	BALB/cAnN brain	5.55	3.45	0	Animalia	Chordata
122	Mus musculus	BALB/c brain	5.42	3.55	0	Animalia	Chordata
123	Mus musculus	B6SJL/CD451/CD452 spleen	4.76	0.04	0	Animalia	Chordata
124	Mus musculus	B6SJL/CD451/CD452 lung	4.47	0.39	0	Animalia	Chordata
125	Mus musculus	B6SJL/CD451/CD452 liver	4.8	0.43	0	Animalia	Chordata
126	Mus musculus	B6SJL/CD451/CD452 heart	4.58	0.58	0	Animalia	Chordata
127	Mus musculus	B6SJL/CD451/CD452 brain	5.3	3.19	0	Animalia	Chordata
128	Mus musculus	BALB/c embryonic cells	4.62	0	0.02	Animalia	Chordata
129	Mus musculus	129S8 spleen	4.94	0.08	0	Animalia	Chordata
130	Mus musculus	129S8 lung	4.89	0.55	0	Animalia	Chordata
131	Mus musculus	129S8 liver	4.08	0.43	0	Animalia	Chordata
132	Mus musculus	129S8 heart	4.54	0.49	0	Animalia	Chordata
133	Mus musculus	129S8 brain	5.04	2.85	0	Animalia	Chordata
134	Mus musculus	BALB/c heart	4.9	0.48	0	Animalia	Chordata
135	Mus musculus	BALB/c liver	4.92	0.55	0	Animalia	Chordata
136	Mus musculus	BALB/cAnN spleen	4.69	0.06	0	Animalia	Chordata
137	Mus musculus	BALB/c spleen	4.82	0.07	0	Animalia	Chordata
138	Mus musculus	F1/CBAxB6 brain	5.4	3.43	0	Animalia	Chordata
139	Mus musculus	F1/CBAxB6 heart	5.79	0.88	0	Animalia	Chordata
140	Mus musculus	F1/CBAxB6 liver	4.98	0.38	0	Animalia	Chordata
141	Mus musculus	F1/CBAxB6 spleen	4.96	0.06	0	Animalia	Chordata
142	Mus musculus	BALB/c lung	4.64	0.5	0	Animalia	Chordata
143	Mycobacterium peregrinum		0.7	0	0.47	Monera	Actinobacteria
144	Mycobacterium rhodesiae		0.01	0	0.09	Monera	Actinobacteria
145	Mycobacterium tuberculosis		0.06	0	0.13	Monera	Actinobacteria
146	Mycobacterium tuberculosis		0.24	0	0.48	Monera	Actinobacteria
147	Mycobacterium tuberculosis		0.17	0	0.16	Monera	Actinobacteria
148	Mycobacterium tuberculosis		0.18	0	0.47	Monera	Actinobacteria
149	Mycobacterium vaccae		0	0	0.13	Monera	Actinobacteria
150	Neisseria gonorrhoeae		3.26	0	0.3	Monera	Proteobacteria
151	Neisseria gonorrhoeae		2.41	0	0.19	Monera	Proteobacteria
152	Neisseria gonorrhoeae		2.59	0	0.15	Monera	Proteobacteria
153	Neisseria gonorrhoeae		2.33	0	0.36	Monera	Proteobacteria
154	Neisseria gonorrhoeae		2.51	0	0.21	Monera	Proteobacteria
155	Neisseria gonorrhoeae		2.45	0	0.59	Monera	Proteobacteria
156	Neisseria gonorrhoeae		5.68	0	0.63	Monera	Proteobacteria
157	Neisseria gonorrhoeae		3.09	0	0.14	Monera	Proteobacteria
158	Neisseria gonorrhoeae		2.57	0	0.44	Monera	Proteobacteria
159	Neisseria lactamica		4.4	0	0.56	Monera	Proteobacteria
160	Oligella ureolytica		0.39	0	0.68	Monera	Proteobacteria
161	Paenibacillus macerans		0.39	0	0.24	Monera	Firmicutes
162	Paenibacillus polymyxa		0.01	0	0.05	Monera	Firmicutes
163	Pasteurella bettyae		0.01	0	0.72	Monera	Proteobacteria
164	Pasteurella dagmatis		0.49	0	0.83	Monera	Proteobacteria
165	Phaseolus vulgaris	Leaf	17.76	0	0	Plantae	Tracheophyta
166	Phaseolus vulgaris	Root	13.94	0	0.1	Plantae	Tracheophyta
167	Phaseolus vulgaris	Stem	16.69	0	0.01	Plantae	Tracheophyta
168	Phaseolus vulgaris	empty cotyledon	16.62	0	0	Plantae	Tracheophyta
169	Phaseolus vulgaris	whole seedling	18.78	0	0.01	Plantae	Tracheophyta
170	Photobacterium damselae		0.01	0	0.81	Monera	Actinobacteria
171	Plasmodium falciparum		0.11	0	0	Protozoa	Apicomplexa
172	Porphyromonas crevioricanis		0.01	0	0.39	Monera	Bacteriodetes
173	Porphyromonas gingivalis		0.02	0	1.82	Monera	Bacteriodetes
174	Prevotella bivia		1.22	0	0.5	Monera	Bacteriodetes
175	Promicromonospora citrea	DSM 46089	0.01	0	0.68	Monera	Actinobacteria
176	Pseudomonas aeruginosa	DSM 50071	1.14	0	0.06	Monera	Proteobacteria
177	Pseudomonas aeruginosa	DSM 1117	0.09	0	0.56	Monera	Proteobacteria
178	Pseudomonas stutzeri		0.01	0	0.04	Monera	Proteobacteria
179	Raphanus sativus	whole seedling	3.43	0.14	0.01	Plantae	Tracheophyta
180	Salvia officinalis	whole seedling	13.17	0	0	Plantae	Tracheophyta
181	Sebaldella termitidis		0.13	0	0.01	Monera	Fusobacteria
182	Serratia plymuthica		0.21	0	1.4	Monera	Proteobacteria
183	Shewanella putrefaciens		0.38	0	1.17	Monera	Proteobacteria
184	Sorghum bicolor	whole seedling	31.53	0	0.03	Plantae	Tracheophyta
185	Spinacia oleracea	whole seedling	26.51	0	0.04	Plantae	Tracheophyta
186	Spodoptera frugiperda	Sf21 insect cells	0.12	0	0	Animalia	Arthropoda
187	Staphylococcus equorum		0.01	0	0.09	Monera	Firmicutes
188	Stenotrophomonas maltophilia		1.05	0	0.17	Monera	Proteobacteria
189	Streptococcus agalactiae		0.01	0	0.01	Monera	Firmicutes
190	Streptococcus constellatus		0.01	0	0.1	Monera	Firmicutes
191	Streptococcus pneumoniae	DSM 24048	0.56	0	0.19	Monera	Firmicutes
192	Streptomyces griseus		0.79	0	0.49	Monera	Actinobacteria
193	Streptomyces somaliensis		0.02	0	0	Monera	Actinobacteria
194	Sulfolobus acidocaldarius	DSM 639	0.32	0	0	Monera	Crenarchaeota
195	Thermocrinis ruber	DSM 23557	0.38	0	0.23	Monera	Aquificae
196	Thermohalobacter berrensis	DSM 26700	0.01	0	0.47	Monera	Firmicutes
197	Trichoplusia ni	Ovarian cells	0.21	0	0	Animalia	Arthropoda
198	Trueperella bialowiezensis		0.37	0	1.14	Monera	Actinobacteria
199	Valerianella locusta	whole seedling	3.32	0	0.01	Plantae	Tracheophyta
200	Vibrio campbellii		0.45	0	0.78	Monera	Proteobacteria
201	Vibrio natriegens		6.51	0	0.44	Monera	Proteobacteria
202	Vibrio natriegens		0	0	0.76	Monera	Proteobacteria
203	Vibrio parahaemolyticus	DSM 10027	0.01	0	0.77	Monera	Proteobacteria
204	Vibrio pelagius		0.01	0.01	0.89	Monera	Proteobacteria
205	Xenopus laevis	CNS	7.33	2	0	Animalia	Chordata
206	Xenopus laevis	Heart	9.6	0.02	0	Animalia	Chordata
207	Xenopus laevis	Kidney	9.53	0.25	0	Animalia	Chordata
208	Xenopus laevis	Liver	10.25	0.04	0	Animalia	Chordata
209	Xenopus laevis	Lung	10	0.1	0	Animalia	Chordata
210	Xenopus laevis	Spleen	9.76	0.05	0	Animalia	Chordata
211	Yersinia enterocolitica	sub enterocolitica- DSM 9499	0.1	0	0.58	Monera	Proteobacteria
212	Yersinia enterocolitica	sub palearctica- DSM 11502	0.02	0	0.62	Monera	Proteobacteria
