# Supplementary material for: Global analysis of cytosine and adenine DNA modifications across the tree of life
Source: eLife. 2022 Jul 28;11:e81002. doi: 10.7554/eLife.81002 (PMC9333990; doi:10.7554/eLife.81002)
Supplement: Supplementary file 2. — Information regarding bacterial habitats was retrieved from the bacterial metadatabase BacDive (http://bacdive.dsmz.de, Accessed 14 April, 2020) (Reimer et al., 2019).*Percentages are normalized to genome size. [file elife-81002-supp2.xlsx]

## Sheet: Sheet1
Name	%Modification (Normalised to genome size)			Habitat
	%5mdC	%5hmdC	%N6mdA
Acinetobacter calcoaceticus	0	0	0.1	Free living
Actinobacillus seminis	0.78	0	0.34	Hosted
Aeromonas hydrophila	0.13	0	0.41	Hosted
Afipia broomeae	0.01	0	0.1	Hosted
Avibacterium gallinarum	1.01	0	0.39	Hosted
Avibacterium volantium	0	0	0.41	Hosted
Bacillus circulans	0	0	0.07	Free living
Bacteroides caccae	0.16	0	0.09	Hosted
Bifidobacterium adolescentis	1.87	0	0	Hosted
Bifidobacterium breve	0.16	0	0.62	Hosted
Bifidobacterium dentium	0.26	0	0	Hosted
Bifidobacterium longum	0.25	0	0.04	Hosted
Blautia producta	0.51	0	0	Hosted
Bordetella bronchiseptica	0.07	0	0	Hosted
Brevibacterium iodinum	0.02	0	0.12	Hosted
Caldilinea aerophila	0.07	0	0.37	Free living
Campylobacter fetus	0.01	0	0.62	Hosted
Campylobacter sputorum	0.01	0	0.86	Hosted
Cellulomonas biazotea	0	0	0.05	Free living
Clostridium beijerinckii	0.5	0	0.03	Free living
Denitrovibrio acetiphilus	0	0	0.04	Free living
Elizabethkingia anophelis	0.07	0	0.05	Hosted
Faecalicoccus pleomorphus	2.17	0	0	Hosted
Ferrimonas balearica	0	0	0.3	Free living
Gallibacterium anatis	0.37	0	0.52	Hosted
Haemophilus aegyptius	0.23	0	0.48	Hosted
Haemophilus haemoglobinophilus	0.28	0	0.41	Hosted
Haemophilus parasuis	0	0	0.42	Hosted
Kingella kingae	0	0	0.41	Hosted
Lactobacillus brevis	0.47	0	0	Free living
Legionella fairfieldensis	0	0	0.21	Free living
Legionella nautarum	0	0	0.16	Free living
Legionella pneumophila	0	0	0.16	Hosted
Legionella santicrucis	0	0	0.13	Free living
Leuconostoc mesenteroides	0.01	0	0.03	Free living
Listeria innocua	0.02	0	0.01	Free living
Lysinibacillus sphaericus	0.38	0	0	Hosted
Marmoricola scoriae	0.04	0	0.13	Free living
Mobiluncus curtisii	0.3	0	1.37	Hosted
Moorella thermoacetica	0.12	0	1.08	Hosted
Moraxella catarrhalis	0.41	0	0.05	Hosted
Mycobacterium peregrinum	0.1	0	0.07	Hosted
Mycobacterium rhodesiae	0	0	0.01	Hosted
Mycobacterium vaccae	0	0	0.02	Hosted
Neisseria lactamica	2.01	0	0.26	Hosted
Neisseria gonorrhoeae	1.39	0	0.16	Hosted
Oligella ureolytica	0.15	0	0.25	Hosted
Paenibacillus macerans	0.05	0	0.03	Free living
Paenibacillus polymyxa	0	0	0.01	Free living
Pasteurella bettyae	0.01	0	0.31	Hosted
Pasteurella dagmatis	0.21	0	0.37	Hosted
Photobacterium damselae	0	0	0.18	Hosted
Porphyromonas crevioricanis	0.01	0	0.19	Hosted
Porphyromonas gingivalis	0.01	0	0.81	Hosted
Prevotella bivia	0.49	0	0.2	Hosted
Pseudomonas stutzeri	0	0	0.01	Hosted
Sebaldella termitidis	2.44	0	0.1	Hosted
Serratia plymuthica	0.04	0	0.26	Hosted
Shewanella putrefaciens	0.08	0	0.25	Hosted
Staphylococcus equorum	0	0	0.03	Free living
Stenotrophomonas maltophilia	0.23	0	0.04	Hosted
Streptococcus agalactiae	0.01	0	0	Hosted
Streptomyces griseus	0.11	0	0.07	Free living
Streptomyces somaliensis	0	0	0	Hosted
Thermocrinis ruber	0.25	0	0.15	Free living
Thermohalobacter berrensis	0	0	0.17	Free living
Trueperella bialowiezensis	0.18	0	0.56	Hosted
Vibrio campbellii	0.08	0	0.14	Free living
Vibrio parahaemolyticus	0	0	0.15	Hosted
Yersinia enterocolitica	0.02	0	0.13	Hosted
